# Supplementary material for: Type I interferon drives T cell responses to amyloid beta in the central nervous system
Source: Nat Commun. 2026 Apr 23;17:3737. doi: 10.1038/s41467-026-72262-6 (PMC13106858; doi:10.1038/s41467-026-72262-6)
Supplement: Supplementary file 4 — Source Data [file 41467_2026_72262_MOESM4_ESM.xlsx]

## Sheet: Figure 1c
CD3+ T cells
Wt early				Wt late				APP23tg early				APP23tg late
0.0397264	0.0481452	0.044462	0.0392002	0.0938289	0.0415233	0.021794	0.0784584	0.0238261	0.0412174	0.0596522	0.0234783	0.103471	0.0777018	0.142519	0.1934
CD8+ T cells
Wt early				Wt late				APP23tg early				APP23tg late
0.0292028	0.020784	0.0273612	0.0226256	0.0612526	0.0211058	0.0146823	0.0502409	0.00521739	0.0187826	0.0285217	0.00678261	0.060873	0.037076	0.0811202	0.136866
CD4+ T cells
Wt early				Wt late				APP23tg early				APP23tg late
0.00052618	0.00263089	0.00078927	0.00184162	0.00114705	0.00137646	0.00068823	0.00458821	0	0.00086957	0.00121739	0.00052174	0.00197213	0.00736261	0.0194583	0.00447016

## Sheet: Figure 1d
	Wt late					Wt early					APP23 late					APP23 early
	M4	M3	M2	M1		M4	M3	M2	M1		M4	M3	M2	M1		M4	M3	M2	M1
MG_1	0.0552326	0.0483438	0.0982143	0.0513219		0.100124	0.0694897	0.0899899	0.116667		0.057672	0.0597637	0.0258621	0.0346106		0.129953	0.0878688	0.0761566	0.118289
MG_2	0.186047	0.204118	0.275	0.160964		0.165637	0.184582	0.196158	0.25		0.117989	0.0875608	0.0511494	0.0572723		0.249417	0.190164	0.147331	0.274795
MG_3	0.0196221	0.034915	0.126786	0.0241057		0.106304	0.0912052	0.0647118	0.117593		0.0243386	0.0465601	0.0218391	0.0144211		0.157925	0.126557	0.0540925	0.148317
DAM	0.107558	0.0886303	0.128571	0.0855366		0.092707	0.082519	0.104146	0.124074		0.145503	0.148019	0.0752874	0.0852905		0.105478	0.125246	0.118149	0.167425
Isg MG	0.00944767	0.00447628	0.0196429	0.0178849		0.00494438	0.00325733	0.0091001	0.012963		0.010582	0.00833912	0.00689655	0.0111249		0.0314685	0.0242623	0.0327402	0.0418562
Cd8_1	0.0741279	0.034915	0.0571429	0.0917574		0.0407911	0.0304017	0.0566229	0.0277778		0.0793651	0.0792217	0.173563	0.203543		0.018648	0.0321311	0.0455516	0.0154686
Cd8_2	0.103198	0.0367055	0.0553571	0.066874		0.0667491	0.043431	0.0525784	0.0333333		0.0941799	0.0701876	0.132759	0.15822		0.0308858	0.055082	0.0540925	0.0227479
Cd8_3	0.0428779	0.0250671	0.0196429	0.0381026		0.0469716	0.0369164	0.0364004	0.05		0.0343915	0.0389159	0.0672414	0.0564483		0.018648	0.0386885	0.027758	0.010919
Cd8_4	0.0130814	0.00984781	0.0196429	0.0178849		0.0444994	0.0358306	0.0293225	0.0296296		0.0550265	0.0687978	0.0264368	0.0271941		0.0775058	0.14623	0.117438	0.0409463
Isg Cd8	0.0363372	0.0143241	0.025	0.0311042		0.0160692	0.0184582	0.0222447	0.0111111		0.0386243	0.0340514	0.0626437	0.0721055		0.0104895	0.0177049	0.0341637	0.00636943
IL17a+ cells	0.0276163	0.0277529	0.0214286	0.0225505		0.013597	0.0456026	0.0242669	0.012037		0.0666667	0.0736623	0.095977	0.0646889		0.00874126	0.0157377	0.0185053	0.0145587
NKT	0.0261628	0.0134288	0.00535714	0.0194401		0.00494438	0.0228013	0.0091001	0.0111111		0.0592593	0.0555942	0.0362069	0.0428513		0.00699301	0.0137705	0.0298932	0.0100091
NK_1	0.0123547	0.0268577	0.0107143	0.0101089		0.0346106	0.0304017	0.0283114	0.00833333		0.00740741	0.0111188	0.00747126	0.00824063		0.00932401	0.0111475	0.0227758	0.00727934
NK_2	0.0109012	0.0188004	0.0125	0.00933126		0.0185414	0.0238871	0.0262892	0.0148148		0.0142857	0.00694927	0.00517241	0.0123609		0.0145688	0.0144262	0.0270463	0.0163785
DC	0.0232558	0.0259624	0.0160714	0.0217729		0.0173053	0.029316	0.0262892	0.0185185		0.0465609	0.0257123	0.0431035	0.0156572		0.0308858	0.0242623	0.033452	0.0200182
Bcells	0.0617733	0.170994	0.0339286	0.0917574		0.10754	0.121607	0.0808898	0.0481482		0.0634921	0.0264072	0.108046	0.0725175		0.0221445	0.0209836	0.0590747	0.010919
Monocytes	0.0297965	0.0313339	0.00714286	0.0435459		0.0222497	0.0228013	0.0222447	0.0157407		0.0116402	0.0159833	0.0155172	0.0065925		0.0104895	0.00852459	0.0128114	0.00727934
MP	0.0268895	0.0322292	0.0142857	0.0800933		0.0432633	0.0521173	0.0444894	0.0481482		0.0111111	0.0326616	0.00804598	0.0210136		0.0308858	0.0203279	0.0370107	0.0181984
Granulocytes	0.0959302	0.10564	0.0375	0.0715397		0.0234858	0.0325733	0.0343782	0.0231481		0.0507937	0.0889507	0.0206897	0.0210136		0.018648	0.0163934	0.0377224	0.0345769
Il1rl1+ cells	0.0377907	0.045658	0.0160714	0.0443235		0.0296663	0.0228013	0.0424671	0.0268519		0.0111111	0.0215427	0.016092	0.0148331		0.0168998	0.0104918	0.0142349	0.0136488

## Sheet: Figure 1f
		early APP23tg vs Wt	late APP23tg vs Wt	APP23 tg late vs early
	Development of macrophages	1.054	1.662	-1.135
	Migration of macrophages	1.933	1.007	-1.871
	Cell movement of bone marrow-derived macrophages	1.268		-1.095
	Cell movement of macrophages	1.028		-1.023
	Cell movement of myeloid cells	1.327		-1.987
	Degranulation of myeloid cells	1.707		-1.927
	Degranulation of phagocytes	1.215		-1.762
	Dendropoiesis	1.612		-1.075
	Development of antigen presenting cells	1.817		-1.836
	Development of phagocytes	1.815		-1.64
	Migration of antigen presenting cells	1.569		-1.921
	Migration of myeloid cells	1.443		-1.587
	Migration of phagocytes	1.273		-1.854
	Accumulation of mononuclear leukocytes	1.268	1.445	1.496
	Accumulation of lymphocytes	1.166	1.248	1.456
	Cytotoxicity of lymphocytes	2.176	2.508	1.29
	Activation of leukocytes		1.283	1.117
	Activation of T lymphocytes		1.76	1.895
	Function of lymphocytes		1.567	1.072
	Function of T lymphocytes		1.362	1.673
	Adhesion of granulocytes		1.446	1.08
	Adhesion of neutrophils		1.798	1.338
	Binding of bone marrow-derived macrophages		1.238	1.673
	Killing of antigen presenting cells		1	1.276
	Killing of phagocytes		1	1.276
	Maturation of phagocytes		1.919	1.146

## Sheet: Figure 2b
CD3+ T cells/Total cell count in Plaque dense region
Age (months)	8	12	16	20	24
	0.005	0.031	0.057	0.165	0.084
	0.006	0.024	0.034	0.088	0.12
	0.003	0.027	0.056	0.108	0.101
	0.028	0.021	0.052	0.12	0.088
	0.007	0.027	0.069	0.149	0.125
	0.005	0.026	0.025	0.191	0.133
	0.024	0.029	0.06	0.152	0.088
	0.01	0.033	0.063	0.157	0.075
	0.005	0.017	0.032	0.135	0.138

## Sheet: Figure 2c
age (months)	parenchymal plaques									vascular plaques
8	0	0	0	0	0	0	0	0	0	0	0	0	0	0	0	0	0	0
12	0	0	0	3	3	3	1	1	1	0	0	0	0	0	0	0	0	0
16	8	13	14	13	12	11	18	23	22	4	2	8	0	0	1	4	4	2
20	22	24	26	25	19	28	24	20	32	13	6	6	2	2	3	3	3	0
24	30	38	31	38	39	39	31	45	32	1	1	5	9	9	7	5	5	5

## Sheet: Figure 2d
age (months)	parenchymal plaques
16	9	7	4	11	7	9	6	8	3	5	11	12	7	6	2	9	6	10	3	3	3	10
20	9	10	7	14	14	9	13	9	13	6	19	8	14	13	11	7	12	16	8	13	11	10	14	14	11	9	10	15	4	4	8	9	5	11	8	11	5	12	10	7	7	12	9
24	11	7	7	5	5	8	13	9	7	12	12	15	11	5	5	10	14	12	2	14	14

## Sheet: Figure 2g
	total plaques	T cells/total cells		parenchymal plaques	T cells/total cells		vascularplaques	T cells/total cells
	0	0.005		0	0.005		0	0.005
	0	0.006		0	0.006		0	0.006
	0	0.003		0	0.003		0	0.003
	0	0.028		0	0.028		0	0.028
	0	0.007		0	0.007		0	0.007
	0	0.005		0	0.005		0	0.005
	0	0.024		0	0.024		0	0.024
	0	0.01		0	0.01		0	0.01
	0	0.005		0	0.005		0	0.005
	0	0.031		0	0.031		0	0.031
	0	0.024		0	0.024		0	0.024
	0	0.027		0	0.027		0	0.027
	3.3	0.021		3	0.021		0	0.021
	3.3	0.027		3	0.027		0	0.027
	3.3	0.026		3	0.026		0	0.026
	1	0.029		1	0.029		0	0.029
	1.3	0.033		1	0.033		0	0.033
	1.3	0.017		1	0.017		0	0.017
	11.3	0.057		8	0.057		4	0.057
	15	0.034		13	0.034		2	0.034
	21.3	0.056		14	0.056		8	0.056
	13.3	0.052		13	0.052		0	0.052
	12	0.069		12	0.069		0	0.069
	11.3	0.025		11	0.025		1	0.025
	22.3	0.06		18	0.06		4	0.06
	27.7	0.063		23	0.063		4	0.063
	23.7	0.032		22	0.032		2	0.032
	34.7	0.165		22	0.165		13	0.165
	30.7	0.088		24	0.088		6	0.088
	32	0.108		26	0.108		6	0.108
	27	0.12		25	0.12		2	0.12
	21.7	0.149		19	0.149		2	0.149
	30.3	0.191		28	0.191		3	0.191
	27.3	0.152		24	0.152		3	0.152
	22.3	0.157		20	0.157		3	0.157
	32.3	0.135		32	0.135		0	0.135
	30.7	0.084		30	0.084		1	0.084
	39	0.12		38	0.12		1	0.12
	36	0.101		31	0.101		5	0.101
	47	0.088		38	0.088		9	0.088
	48	0.125		39	0.125		9	0.125
	46.3	0.133		39	0.133		7	0.133
	35.7	0.088		31	0.088		5	0.088
	50	0.075		45	0.075		5	0.075
	36.7	0.138		32	0.138		5	0.138

## Sheet: Figure 3b
	APP23tg early				APP23tg late				Wt early				Wt late
	0.0314685	0.0242464	0.0326704	0.0418182	0.0104167	0.00821355	0.00684541	0.0109223	0.00493218	0.00325733	0.0091001	0.012963	0.00939306	0.00444444	0.0196429	0.0178295

## Sheet: Figure 3d
	APP23tg early				APP23tg late				Wt early				Wt late
	0.0104895	0.0176933	0.0340909	0.00636364	0.0380208	0.0335387	0.0621791	0.0707929	0.0160296	0.0184582	0.0222447	0.0111111	0.0361272	0.0142222	0.025	0.0310078

## Sheet: Figure 3e
		avg.exp	pct.exp	features.plot	id	avg.exp.scaled
	Oasl1	0.0248526	0.358423	Oasl1	IL17a+ cells	-0.600131
	Oasl2	0.279863	5.61529	Oasl2	IL17a+ cells	-0.317772
	Irgm2	0.119744	3.22581	Irgm2	IL17a+ cells	-0.104504
	Stat2	0.159102	4.30108	Stat2	IL17a+ cells	-0.580761
	Trafd1	0.318599	9.08005	Trafd1	IL17a+ cells	-1.05822
	Znfx1	0.123974	4.06213	Znfx1	IL17a+ cells	-0.687011
	Bst2	2.18053	39.0681	Bst2	IL17a+ cells	-0.245578
	Oas2	0.00681543	0.238949	Oas2	IL17a+ cells	-0.774326
	Oas1g	0.0027908	0.119474	Oas1g	IL17a+ cells	-0.600625
	H2-T24	0.0613205	1.55317	H2-T24	IL17a+ cells	-0.993034
	Agrn	0.00272151	0.119474	Agrn	IL17a+ cells	-0.816912
	Ifit2	0.0441776	1.07527	Ifit2	IL17a+ cells	-0.606413
	Fcgr1	0.0762445	2.03106	Fcgr1	IL17a+ cells	-0.830418
	Ifi204	0.0155042	0.597372	Ifi204	IL17a+ cells	-0.695527
	Phf11d	0.0104703	0.358423	Phf11d	IL17a+ cells	-0.63263
	Tor3a	0.256868	6.09319	Tor3a	IL17a+ cells	-0.677216
	Usp18	0.114746	2.98686	Usp18	IL17a+ cells	-0.592285
	Ifi44	0.0153026	0.716846	Ifi44	IL17a+ cells	-0.605745
	Ube2l6	0.276269	6.81004	Ube2l6	IL17a+ cells	-0.256419
	Irgm1	0.368267	10.0358	Irgm1	IL17a+ cells	-0.123639
	Zbp1	0.657997	17.6822	Zbp1	IL17a+ cells	-0.00390145
	Irf7	1.276	24.2533	Irf7	IL17a+ cells	-0.144387
	H2-T22	2.03398	44.6834	H2-T22	IL17a+ cells	-0.0434805
	Gbp6	0.880975	18.8769	Gbp6	IL17a+ cells	1.14472
	Tgtp2	0.699843	16.7264	Tgtp2	IL17a+ cells	0.855298
	Stat1	1.91459	31.5412	Stat1	IL17a+ cells	-0.118187
	Dtx3l	0.368631	9.91637	Dtx3l	IL17a+ cells	-0.0586916
	Sp100	2.11751	43.2497	Sp100	IL17a+ cells	-0.0484494
	Ly6a	6.02786	49.5818	Ly6a	IL17a+ cells	0.832787
	Isg20	1.01697	23.6559	Isg20	IL17a+ cells	0.271446
	Oas3	0.130338	2.50896	Oas3	IL17a+ cells	-0.0149556
	Isg15	1.39189	17.0848	Isg15	IL17a+ cells	-0.113112
	Ifit3	0.26481	4.30108	Ifit3	IL17a+ cells	-0.403538
	Ifit1	0.333524	5.73477	Ifit1	IL17a+ cells	-0.0375866
	Ifi27l2a	2.99583	27.1207	Ifi27l2a	IL17a+ cells	-0.23524
	Ifit3b	0.067378	1.31422	Ifit3b	IL17a+ cells	-0.335171
	Ifi208	0.577988	16.0096	Ifi208	IL17a+ cells	0.168156
	Ifi47	1.75893	35.1254	Ifi47	IL17a+ cells	0.453681
	Oasl11	0.0330914	1.2685	Oasl1	DAM	-0.558494
	Oasl21	0.53274	17.9281	Oasl2	DAM	0.117662
	Irgm21	0.0906124	3.5518	Irgm2	DAM	-0.415872
	Stat21	0.207648	7.94926	Stat2	DAM	-0.395015
	Trafd11	0.695497	25.1163	Trafd1	DAM	-0.0711419
	Znfx11	0.294411	11.6702	Znfx1	DAM	0.0790443
	Bst21	5.35002	74.4186	Bst2	DAM	0.898852
	Oas21	0.0367097	1.2685	Oas2	DAM	-0.405761
	Oas1g1	0.0752988	3.63636	Oas1g	DAM	0.54733
	H2-T241	0.274923	10.148	H2-T24	DAM	0.239408
	Agrn1	0.0231573	0.634249	Agrn	DAM	-0.0273639
	Ifit21	0.185945	6.63848	Ifit2	DAM	-0.309404
	Fcgr11	3.1761	66.2579	Fcgr1	DAM	1.21388
	Ifi2041	0.241748	9.59831	Ifi204	DAM	0.0126308
	Phf11d1	0.384035	15.0529	Phf11d	DAM	0.485062
	Tor3a1	0.789683	27.8647	Tor3a	DAM	0.496309
	Usp181	0.351492	13.6152	Usp18	DAM	-0.161967
	Ifi441	0.0410145	1.90275	Ifi44	DAM	-0.316387
	Ube2l61	0.379523	15.9831	Ube2l6	DAM	0.0580236
	Irgm11	0.190691	8.54123	Irgm1	DAM	-0.768419
	Zbp11	0.169366	7.52643	Zbp1	DAM	-0.868874
	Irf71	0.47917	15.0951	Irf7	DAM	-0.971423
	H2-T221	0.870752	32.1776	H2-T22	DAM	-1.13335
	Gbp61	0.0729457	3.25581	Gbp6	DAM	-0.632866
	Tgtp21	0.0496155	2.24101	Tgtp2	DAM	-0.88595
	Stat11	0.803451	25.2431	Stat1	DAM	-1.10522
	Dtx3l1	0.175148	7.61099	Dtx3l	DAM	-1.09799
	Sp1001	0.613093	22.4947	Sp100	DAM	-1.53529
	Ly6a1	0.351519	10.0634	Ly6a	DAM	-1.01378
	Isg201	0.133351	5.49683	Isg20	DAM	-0.846737
	Oas31	0.0163015	0.845666	Oas3	DAM	-0.792939
	Isg151	0.745335	20.8879	Isg15	DAM	-0.547421
	Ifit31	0.306835	11.0782	Ifit3	DAM	-0.356057
	Ifit11	0.0477201	2.2833	Ifit1	DAM	-0.54449
	Ifi27l2a1	5.50291	60.0846	Ifi27l2a	DAM	0.390003
	Ifit3b1	0.0359574	1.90275	Ifit3b	DAM	-0.408245
	Ifi2081	0.0317633	1.35307	Ifi208	DAM	-0.862307
	Ifi471	0.0645668	3.17125	Ifi47	DAM	-1.20156
	Oasl12	0.0564001	1.56965	Oasl1	MG_1	-0.442472
	Oasl22	0.239887	9.41792	Oasl2	MG_1	-0.394407
	Irgm22	0.144321	5.29758	Irgm2	MG_1	0.15195
	Stat22	0.223928	8.04447	Stat2	MG_1	-0.334393
	Trafd12	0.979699	29.8234	Trafd1	MG_1	0.537301
	Znfx12	0.326542	11.6416	Znfx1	MG_1	0.212087
	Bst22	2.94336	56.8999	Bst2	MG_1	0.110265
	Oas22	0.0300075	1.17724	Oas2	MG_1	-0.487459
	Oas1g2	0.0250118	1.17724	Oas1g	MG_1	-0.240227
	H2-T242	0.268446	9.48332	H2-T24	MG_1	0.205178
	Agrn2	0.0218769	0.915631	Agrn	MG_1	-0.0763651
	Ifit22	0.163266	4.70896	Ifit2	MG_1	-0.35445
	Fcgr12	3.67275	69.7188	Fcgr1	MG_1	1.3833
	Ifi2042	0.210617	7.71746	Ifi204	MG_1	-0.0767624
	Phf11d2	0.376269	14.3885	Phf11d	MG_1	0.465069
	Tor3a2	0.789673	26.0955	Tor3a	MG_1	0.496289
	Usp182	0.282325	10.726	Usp18	MG_1	-0.279353
	Ifi442	0.0194458	0.850229	Ifi44	MG_1	-0.558626
	Ube2l62	0.282086	11.3146	Ube2l6	MG_1	-0.238037
	Irgm12	0.221099	9.02551	Irgm1	MG_1	-0.65145
	Zbp12	0.0824689	3.98954	Zbp1	MG_1	-1.06017
	Irf72	0.302193	11.8378	Irf7	MG_1	-1.21598
	H2-T222	0.753267	26.9457	H2-T22	MG_1	-1.27955
	Gbp62	0.0415236	2.02747	Gbp6	MG_1	-0.726983
	Tgtp22	0.0553128	1.96207	Tgtp2	MG_1	-0.866398
	Stat12	0.675481	22.2368	Stat1	MG_1	-1.25656
	Dtx3l2	0.24279	9.09091	Dtx3l	MG_1	-0.716382
	Sp1002	0.661764	20.3401	Sp100	MG_1	-1.46821
	Ly6a2	0.451551	13.5383	Ly6a	MG_1	-0.933803
	Isg202	0.123367	4.51275	Isg20	MG_1	-0.863902
	Oas32	0.0137249	0.654022	Oas3	MG_1	-0.811509
	Isg152	0.676079	17.1354	Isg15	MG_1	-0.603221
	Ifit32	0.220745	7.71746	Ifit3	MG_1	-0.455049
	Ifit12	0.0576663	2.41988	Ifit1	MG_1	-0.524634
	Ifi27l2a2	2.37114	41.2034	Ifi27l2a	MG_1	-0.4535
	Ifit3b2	0.0467043	1.11184	Ifit3b	MG_1	-0.383004
	Ifi2082	0.0415226	1.30804	Ifi208	MG_1	-0.839474
	Ifi472	0.0625362	3.0085	Ifi47	MG_1	-1.20488
	Oasl13	0.0134849	0.380451	Oasl1	MG_2	-0.658134
	Oasl23	0.211452	5.91162	Oasl2	MG_2	-0.450437
	Irgm23	0.232542	5.99941	Irgm2	MG_2	1.0292
	Stat23	0.251132	6.32133	Stat2	MG_2	-0.234872
	Trafd13	0.924214	22.3588	Trafd1	MG_2	0.425689
	Znfx13	0.367063	9.33567	Znfx1	MG_2	0.37535
	Bst23	3.05071	49.5757	Bst2	MG_2	0.154725
	Oas23	0.0421633	0.907229	Oas2	MG_2	-0.339671
	Oas1g3	0.0287866	0.907229	Oas1g	MG_2	-0.179782
	H2-T243	0.31937	8.45771	H2-T24	MG_2	0.469729
	Agrn3	0.0129802	0.526778	Agrn	MG_2	-0.418569
	Ifit23	0.153384	3.36553	Ifit2	MG_2	-0.374352
	Fcgr13	4.38902	63.3597	Fcgr1	MG_2	1.59832
	Ifi2043	0.183527	4.94586	Ifi204	MG_2	-0.156442
	Phf11d3	0.323216	9.07229	Phf11d	MG_2	0.325403
	Tor3a3	0.75589	19.1981	Tor3a	MG_2	0.433011
	Usp183	0.197373	5.23851	Usp18	MG_2	-0.432514
	Ifi443	0.0183113	0.497512	Ifi44	MG_2	-0.571509
	Ube2l63	0.282765	8.39918	Ube2l6	MG_2	-0.235898
	Irgm13	0.222058	6.61399	Irgm1	MG_2	-0.647811
	Zbp13	0.0941898	2.92654	Zbp1	MG_2	-1.03349
	Irf73	0.286686	6.99444	Irf7	MG_2	-1.23897
	H2-T223	0.666457	17.7349	H2-T22	MG_2	-1.39401
	Gbp63	0.0446833	1.19988	Gbp6	MG_2	-0.717391
	Tgtp23	0.0488409	1.25841	Tgtp2	MG_2	-0.888616
	Stat13	0.734889	16.5642	Stat1	MG_2	-1.18492
	Dtx3l3	0.298299	7.9602	Dtx3l	MG_2	-0.418424
	Sp1003	0.530682	13.1987	Sp100	MG_2	-1.65362
	Ly6a3	0.442494	9.5698	Ly6a	MG_2	-0.940813
	Isg203	0.0922187	2.92654	Isg20	MG_2	-0.91845
	Oas33	0.0128484	0.32192	Oas3	MG_2	-0.817838
	Isg153	0.508233	10.9453	Isg15	MG_2	-0.748643
	Ifit33	0.227583	5.94088	Ifit3	MG_2	-0.446935
	Ifit13	0.0651531	1.6974	Ifit1	MG_2	-0.50981
	Ifi27l2a3	2.11787	29.7922	Ifi27l2a	MG_2	-0.553769
	Ifit3b3	0.0426123	1.17062	Ifit3b	MG_2	-0.392584
	Ifi2083	0.0349419	0.877963	Ifi208	MG_2	-0.854847
	Ifi473	0.079656	2.16564	Ifi47	MG_2	-1.17709
	Oasl14	0.106544	0.846262	Oasl1	MG_3	-0.201316
	Oasl24	0.726007	7.26375	Oasl2	MG_3	0.404452
	Irgm24	0.301197	2.96192	Irgm2	MG_3	1.66948
	Stat24	0.580654	6.20592	Stat2	MG_3	0.823531
	Trafd14	0.918997	8.95628	Trafd1	MG_3	0.415029
	Znfx14	0.804667	8.03949	Znfx1	MG_3	1.88219
	Bst24	1.36117	13.6812	Bst2	MG_3	-0.738654
	Oas24	0.12565	1.12835	Oas2	MG_3	0.631035
	Oas1g4	0.0473977	0.493653	Oas1g	MG_3	0.11503
	H2-T244	0.634699	6.55853	H2-T24	MG_3	1.91007
	Agrn4	0.0352013	0.352609	Agrn	MG_3	0.430611
	Ifit24	0.677863	5.43018	Ifit2	MG_3	0.500089
	Fcgr14	2.13844	20.4513	Fcgr1	MG_3	0.783199
	Ifi2044	0.537654	5.07757	Ifi204	MG_3	0.765162
	Phf11d4	0.399125	3.94922	Phf11d	MG_3	0.523589
	Tor3a4	0.829906	8.46262	Tor3a	MG_3	0.570111
	Usp184	0.265853	3.31453	Usp18	MG_3	-0.308241
	Ifi444	0.0615866	0.493653	Ifi44	MG_3	-0.0899722
	Ube2l64	0.179188	2.04513	Ube2l6	MG_3	-0.576188
	Irgm14	0.639585	6.69958	Irgm1	MG_3	0.715429
	Zbp14	0.17572	1.69252	Zbp1	MG_3	-0.855449
	Irf74	0.328424	3.38505	Irf7	MG_3	-1.17771
	H2-T224	0.791779	8.11001	H2-T22	MG_3	-1.23057
	Gbp64	0.0886771	0.846262	Gbp6	MG_3	-0.586777
	Tgtp24	0.0871018	1.12835	Tgtp2	MG_3	-0.75921
	Stat14	1.8462	15.9379	Stat1	MG_3	-0.167012
	Dtx3l4	0.411478	4.23131	Dtx3l	MG_3	0.151506
	Sp1004	1.03298	9.73202	Sp100	MG_3	-1.01322
	Ly6a4	0.340049	3.80818	Ly6a	MG_3	-1.02332
	Isg204	0.126879	1.19887	Isg20	MG_3	-0.857848
	Oas34	0.0433504	0.564175	Oas3	MG_3	-0.600783
	Isg154	0.466424	4.16079	Isg15	MG_3	-0.787386
	Ifit34	0.376244	4.09027	Ifit3	MG_3	-0.280883
	Ifit14	0.103689	1.05783	Ifit1	MG_3	-0.435123
	Ifi27l2a4	0.911344	8.53315	Ifi27l2a	MG_3	-1.18202
	Ifit3b4	0.0751128	0.846262	Ifit3b	MG_3	-0.317512
	Ifi2084	0.13111	1.19887	Ifi208	MG_3	-0.639349
	Ifi474	0.144455	1.55148	Ifi47	MG_3	-1.07578
	Oasl15	1.27846	22.0238	Oasl1	Isg MG	2.5
	Oasl25	4.44496	66.9643	Oasl2	Isg MG	2.5
	Irgm25	0.367766	11.0119	Irgm2	Isg MG	2.25883
	Stat25	1.468	29.7619	Stat2	Isg MG	2.5
	Trafd15	1.99164	43.75	Trafd1	Isg MG	2.15835
	Znfx15	1.29472	28.2738	Znfx1	Isg MG	2.5
	Bst25	13.978	91.6667	Bst2	Isg MG	2.31924
	Oas25	0.348013	7.14286	Oas2	Isg MG	2.5
	Oas1g5	0.275616	8.92857	Oas1g	Isg MG	2.5
	H2-T245	0.911255	23.5119	H2-T24	Isg MG	2.5
	Agrn5	0.0666293	2.38095	Agrn	Isg MG	1.60102
	Ifit25	5.63993	54.7619	Ifit2	Isg MG	2.5
	Fcgr15	8.03093	85.4167	Fcgr1	Isg MG	2.37673
	Ifi2045	2.23128	38.3929	Ifi204	Isg MG	2.5
	Phf11d5	2.48441	44.9405	Phf11d	Isg MG	2.5
	Tor3a5	3.20621	58.9286	Tor3a	Isg MG	2.5
	Usp185	4.17842	65.4762	Usp18	Isg MG	2.5
	Ifi445	0.241869	8.33333	Ifi44	Isg MG	1.72484
	Ube2l65	1.31747	35.119	Ube2l6	Isg MG	2.15469
	Irgm15	1.30799	27.6786	Irgm1	Isg MG	2.30144
	Zbp15	1.78644	41.9643	Zbp1	Isg MG	1.28224
	Irf75	4.75041	67.2619	Irf7	Isg MG	1.63437
	H2-T225	1.5579	39.881	H2-T22	Isg MG	-0.428206
	Gbp65	0.628292	16.6667	Gbp6	Isg MG	0.68793
	Tgtp25	0.768722	19.3452	Tgtp2	Isg MG	0.998761
	Stat15	4.52273	64.5833	Stat1	Isg MG	1.19602
	Dtx3l5	0.707122	20.5357	Dtx3l	Isg MG	1.44825
	Sp1005	2.43234	51.1905	Sp100	Isg MG	0.168655
	Ly6a5	2.34052	36.0119	Ly6a	Isg MG	-0.000253083
	Isg205	1.19008	27.9762	Isg20	Isg MG	0.431179
	Oas35	0.282625	8.03571	Oas3	Isg MG	0.909665
	Isg155	11.3555	83.0357	Isg15	Isg MG	2.14986
	Ifit35	9.62507	77.381	Ifit3	Isg MG	2.5
	Ifit15	1.85832	36.3095	Ifit1	Isg MG	1.56463
	Ifi27l2a5	10.8409	78.2738	Ifi27l2a	Isg MG	1.15943
	Ifit3b5	2.36157	36.0119	Ifit3b	Isg MG	2.47049
	Ifi2085	0.332964	9.52381	Ifi208	Isg MG	-0.241102
	Ifi475	0.569465	15.1786	Ifi47	Isg MG	-0.526847
	Oasl16	0.0150149	0.421687	Oasl1	Cd8_1	-0.65029
	Oasl26	0.0620612	1.50602	Oasl2	Cd8_1	-0.76827
	Irgm26	0.0877257	1.86747	Irgm2	Cd8_1	-0.447179
	Stat26	0.123126	2.6506	Stat2	Cd8_1	-0.723501
	Trafd16	0.381852	8.91566	Trafd1	Cd8_1	-0.874256
	Znfx16	0.177391	3.6747	Znfx1	Cd8_1	-0.435085
	Bst26	1.82448	33.3133	Bst2	Cd8_1	-0.442091
	Oas26	0.00483718	0.180723	Oas2	Cd8_1	-0.799101
	Oas1g6	0	0	Oas1g	Cd8_1	-0.646452
	H2-T246	0.0761651	1.68675	H2-T24	Cd8_1	-0.899679
	Agrn6	0.0041468	0.180723	Agrn	Cd8_1	-0.761325
	Ifit26	0.0827799	1.80723	Ifit2	Cd8_1	-0.521722
	Fcgr16	0.107902	2.10843	Fcgr1	Cd8_1	-0.786709
	Ifi2046	0.00814879	0.180723	Ifi204	Cd8_1	-0.721122
	Phf11d6	0.0247061	0.60241	Phf11d	Cd8_1	-0.582925
	Tor3a6	0.322091	8.01205	Tor3a	Cd8_1	-0.509226
	Usp186	0.191143	4.27711	Usp18	Cd8_1	-0.444169
	Ifi446	0.0417199	0.903614	Ifi44	Cd8_1	-0.30855
	Ube2l66	0.229044	4.75904	Ube2l6	Cd8_1	-0.408814
	Irgm16	0.433694	9.27711	Irgm1	Cd8_1	0.0930157
	Zbp16	0.566085	12.0482	Zbp1	Cd8_1	-0.145189
	Irf76	1.41727	24.8193	Irf7	Cd8_1	-0.0288221
	H2-T226	3.64843	55.6024	H2-T22	Cd8_1	0.918185
	Gbp66	0.292546	6.62651	Gbp6	Cd8_1	-0.043257
	Tgtp26	0.541485	11.747	Tgtp2	Cd8_1	0.502111
	Stat16	2.36216	36.2048	Stat1	Cd8_1	0.175554
	Dtx3l6	0.405675	8.49398	Dtx3l	Cd8_1	0.123413
	Sp1006	3.82871	55.6024	Sp100	Cd8_1	0.938916
	Ly6a6	4.33544	46.3253	Ly6a	Cd8_1	0.524202
	Isg206	1.16681	22.2892	Isg20	Cd8_1	0.410457
	Oas36	0.111885	2.04819	Oas3	Cd8_1	-0.135372
	Isg156	0.88143	14.0964	Isg15	Cd8_1	-0.44394
	Ifit36	0.479539	8.9759	Ifit3	Cd8_1	-0.175753
	Ifit16	0.237167	4.81928	Ifit1	Cd8_1	-0.195201
	Ifi27l2a6	6.02898	57.9518	Ifi27l2a	Cd8_1	0.489877
	Ifit3b6	0.114813	2.22892	Ifit3b	Cd8_1	-0.22883
	Ifi2086	0.933565	18.5542	Ifi208	Cd8_1	0.661013
	Ifi476	2.85616	44.3976	Ifi47	Cd8_1	1.03568
	Oasl17	0.0173837	0.495663	Oasl1	Cd8_2	-0.638168
	Oasl27	0.119827	3.5316	Oasl2	Cd8_2	-0.640365
	Irgm27	0.0930041	2.85006	Irgm2	Cd8_2	-0.389997
	Stat27	0.15536	4.15118	Stat2	Cd8_2	-0.595399
	Trafd17	0.421867	11.4002	Trafd1	Cd8_2	-0.762177
	Znfx17	0.150312	3.84139	Znfx1	Cd8_2	-0.561332
	Bst27	2.40714	46.3445	Bst2	Cd8_2	-0.131659
	Oas27	0.022892	0.495663	Oas2	Cd8_2	-0.574779
	Oas1g7	0.00841094	0.123916	Oas1g	Cd8_2	-0.508724
	H2-T247	0.139806	2.97398	H2-T24	Cd8_2	-0.513532
	Agrn7	0.0107483	0.371747	Agrn	Cd8_2	-0.504889
	Ifit27	0.14416	3.77943	Ifit2	Cd8_2	-0.393084
	Fcgr17	0.0881737	1.92069	Fcgr1	Cd8_2	-0.813799
	Ifi2047	0.01418	0.371747	Ifi204	Cd8_2	-0.700121
	Phf11d7	0.0173365	0.371747	Phf11d	Cd8_2	-0.60857
	Tor3a7	0.27145	8.17844	Tor3a	Cd8_2	-0.638915
	Usp187	0.305046	8.36431	Usp18	Cd8_2	-0.240107
	Ifi447	0.051513	1.23916	Ifi44	Cd8_2	-0.200289
	Ube2l67	0.180586	5.01859	Ube2l6	Cd8_2	-0.571399
	Irgm17	0.474205	12.7633	Irgm1	Cd8_2	0.22226
	Zbp17	0.64837	16.8525	Zbp1	Cd8_2	-0.0183286
	Irf77	1.34951	29.9257	Irf7	Cd8_2	-0.0833885
	H2-T227	3.56446	63.197	H2-T22	Cd8_2	0.877093
	Gbp67	0.433554	11.9579	Gbp6	Cd8_2	0.284605
	Tgtp27	0.643028	17.2243	Tgtp2	Cd8_2	0.732519
	Stat17	2.96461	47.3358	Stat1	Cd8_2	0.514463
	Dtx3l7	0.408393	11.0285	Dtx3l	Cd8_2	0.136585
	Sp1007	3.37587	60.4709	Sp100	Cd8_2	0.716698
	Ly6a7	7.74408	74.5973	Ly6a	Cd8_2	1.07751
	Isg207	2.05696	41.0781	Isg20	Cd8_2	1.07809
	Oas37	0.138221	4.15118	Oas3	Cd8_2	0.035881
	Isg157	1.07524	19.8885	Isg15	Cd8_2	-0.30882
	Ifit37	0.605472	13.5688	Ifit3	Cd8_2	-0.0570903
	Ifit17	0.239765	6.50558	Ifit1	Cd8_2	-0.190794
	Ifi27l2a7	5.42715	56.6295	Ifi27l2a	Cd8_2	0.374957
	Ifit3b7	0.130421	3.15985	Ifit3b	Cd8_2	-0.194827
	Ifi2087	1.01367	24.0397	Ifi208	Cd8_2	0.759466
	Ifi477	3.20091	56.3817	Ifi47	Cd8_2	1.18452
	Oasl18	0.0022052	0.121065	Oasl1	Cd8_3	-0.716334
	Oasl28	0.0457578	1.21065	Oasl2	Cd8_3	-0.805629
	Irgm28	0.0585379	1.21065	Irgm2	Cd8_3	-0.76847
	Stat28	0.213263	3.5109	Stat2	Cd8_3	-0.374017
	Trafd18	0.334286	8.47458	Trafd1	Cd8_3	-1.01179
	Znfx18	0.156182	3.75303	Znfx1	Cd8_3	-0.533715
	Bst28	1.79602	32.2034	Bst2	Cd8_3	-0.458857
	Oas28	0	0	Oas2	Cd8_3	-0.859885
	Oas1g8	0	0	Oas1g	Cd8_3	-0.646452
	H2-T248	0.0724281	1.57385	H2-T24	Cd8_3	-0.923059
	Agrn8	0.0157048	0.242131	Agrn	Cd8_3	-0.313452
	Ifit28	0.223459	3.87409	Ifit2	Cd8_3	-0.236751
	Fcgr18	0.145256	2.54237	Fcgr1	Cd8_3	-0.736714
	Ifi2048	0.0120955	0.242131	Ifi204	Cd8_3	-0.707365
	Phf11d8	0.0450352	0.726392	Phf11d	Cd8_3	-0.51313
	Tor3a8	0.287102	7.86925	Tor3a	Cd8_3	-0.598288
	Usp188	0.144483	4.60048	Usp18	Cd8_3	-0.533459
	Ifi448	0.0325646	0.847458	Ifi44	Cd8_3	-0.410685
	Ube2l68	0.246559	5.81114	Ube2l6	Cd8_3	-0.351621
	Irgm18	0.299643	7.99031	Irgm1	Cd8_3	-0.362307
	Zbp18	0.674615	15.3753	Zbp1	Cd8_3	0.0208063
	Irf78	2.07867	31.7191	Irf7	Cd8_3	0.435343
	H2-T228	3.83315	59.0799	H2-T22	Cd8_3	1.00602
	Gbp68	0.298905	8.47458	Gbp6	Cd8_3	-0.0277171
	Tgtp28	0.293751	7.38499	Tgtp2	Cd8_3	-0.130663
	Stat18	2.18301	37.7724	Stat1	Cd8_3	0.0629617
	Dtx3l8	0.340726	9.68523	Dtx3l	Cd8_3	-0.199156
	Sp1008	4.06932	60.4116	Sp100	Cd8_3	1.04865
	Ly6a8	3.45917	44.3099	Ly6a	Cd8_3	0.323256
	Isg208	0.946484	21.6707	Isg20	Cd8_3	0.202438
	Oas38	0.103656	2.7845	Oas3	Cd8_3	-0.189714
	Isg158	1.4802	23.6077	Isg15	Cd8_3	-0.0631431
	Ifit38	0.322395	7.02179	Ifit3	Cd8_3	-0.338862
	Ifit18	0.174813	3.87409	Ifit1	Cd8_3	-0.303882
	Ifi27l2a8	4.49427	46.9734	Ifi27l2a	Cd8_3	0.173614
	Ifit3b8	0.0410174	1.21065	Ifit3b	Cd8_3	-0.396328
	Ifi2088	0.703764	14.4068	Ifi208	Cd8_3	0.35415
	Ifi478	1.74727	33.414	Ifi47	Cd8_3	0.446321
	Oasl19	0.23351	1.8622	Oasl1	Cd8_4	0.363536
	Oasl29	0.52287	3.63128	Oasl2	Cd8_4	0.10206
	Irgm29	0.209444	1.58287	Irgm2	Cd8_4	0.805744
	Stat29	0.859452	6.14525	Stat2	Cd8_4	1.55894
	Trafd19	1.0715	7.82123	Trafd1	Cd8_4	0.715266
	Znfx19	0.361267	2.88641	Znfx1	Cd8_4	0.352295
	Bst29	1.59088	11.0801	Bst2	Cd8_4	-0.584982
	Oas29	0.181776	1.39665	Oas2	Cd8_4	1.24394
	Oas1g9	0	0	Oas1g	Cd8_4	-0.646452
	H2-T249	0.263174	1.95531	H2-T24	Cd8_4	0.177185
	Agrn9	0.0346474	0.27933	Agrn	Cd8_4	0.409668
	Ifit29	0.761805	4.09683	Ifit2	Cd8_4	0.613979
	Fcgr19	0.437212	3.25885	Fcgr1	Cd8_4	-0.394349
	Ifi2049	0.0612184	0.558659	Ifi204	Cd8_4	-0.540497
	Phf11d9	0.0661561	0.465549	Phf11d	Cd8_4	-0.442039
	Tor3a9	0.377365	2.88641	Tor3a	Cd8_4	-0.373224
	Usp189	0.552017	4.28305	Usp18	Cd8_4	0.147162
	Ifi449	0.252738	1.76909	Ifi44	Cd8_4	1.82566
	Ube2l69	0.12975	0.744879	Ube2l6	Cd8_4	-0.749298
	Irgm19	0.675629	5.02793	Irgm1	Cd8_4	0.816291
	Zbp19	0.660385	5.02793	Zbp1	Cd8_4	-0.000335189
	Irf79	1.79354	12.3836	Irf7	Cd8_4	0.248824
	H2-T229	3.89424	25.2328	H2-T22	Cd8_4	1.03433
	Gbp69	1.10759	7.26257	Gbp6	Cd8_4	1.50492
	Tgtp29	0.704461	5.21415	Tgtp2	Cd8_4	0.865097
	Stat19	5.93818	28.7709	Stat1	Cd8_4	1.66518
	Dtx3l9	0.555499	3.91061	Dtx3l	Cd8_4	0.814016
	Sp1009	5.04054	30.7263	Sp100	Cd8_4	1.4442
	Ly6a9	2.02266	13.8734	Ly6a	Cd8_4	-0.112246
	Isg209	0.473348	4.09683	Isg20	Cd8_4	-0.337794
	Oas39	0.320019	2.32775	Oas3	Cd8_4	1.11989
	Isg159	1.30603	7.72812	Isg15	Cd8_4	-0.163489
	Ifit39	0.864912	5.77281	Ifit3	Cd8_4	0.160508
	Ifit19	0.876605	4.84171	Ifit1	Cd8_4	0.680375
	Ifi27l2a9	2.42661	13.5009	Ifi27l2a	Cd8_4	-0.432545
	Ifit3b9	0.214006	1.39665	Ifit3b	Cd8_4	-0.020365
	Ifi2089	1.67002	11.4525	Ifi208	Cd8_4	1.44371
	Ifi479	1.33163	9.59032	Ifi47	Cd8_4	0.161186
	Oasl110	0.465387	8.84058	Oasl1	Isg Cd8	1.25929
	Oasl210	1.46573	24.6377	Oasl2	Isg Cd8	1.26583
	Irgm210	0.332355	7.53623	Irgm2	Isg Cd8	1.94899
	Stat210	0.81377	16.2319	Stat2	Isg Cd8	1.44633
	Trafd110	1.76786	32.6087	Trafd1	Isg Cd8	1.85309
	Znfx110	0.414458	8.4058	Znfx1	Isg Cd8	0.560273
	Bst210	11.2304	80.2899	Bst2	Isg Cd8	1.98379
	Oas210	0.160663	3.18841	Oas2	Isg Cd8	1.01687
	Oas1g10	0.0237663	0.724638	Oas1g	Isg Cd8	-0.26022
	H2-T2410	0.280816	6.95652	H2-T24	Isg Cd8	0.2704
	Agrn10	0.0368494	0.724638	Agrn	Isg Cd8	0.492867
	Ifit210	1.34311	18.9855	Ifit2	Isg Cd8	1.2792
	Fcgr110	0.13595	2.46377	Fcgr1	Isg Cd8	-0.749015
	Ifi20410	0.287419	4.34783	Ifi204	Isg Cd8	0.139799
	Phf11d10	0.148547	2.75362	Phf11d	Isg Cd8	-0.177571
	Tor3a10	1.30107	24.4928	Tor3a	Isg Cd8	1.33087
	Usp1810	4.20554	52.7536	Usp18	Isg Cd8	2.5
	Ifi4410	0.369396	8.55072	Ifi44	Isg Cd8	2.5
	Ube2l610	1.6348	25.6522	Ube2l6	Isg Cd8	2.5
	Irgm110	1.5325	30.2899	Irgm1	Isg Cd8	2.5
	Zbp110	4.93465	62.7536	Zbp1	Isg Cd8	2.5
	Irf710	8.96179	80.2899	Irf7	Isg Cd8	2.5
	H2-T2210	7.57546	79.1304	H2-T22	Isg Cd8	2.29846
	Gbp610	2.64383	44.3478	Gbp6	Isg Cd8	2.5
	Tgtp210	2.03621	37.6812	Tgtp2	Isg Cd8	2.5
	Stat110	11.4225	82.4638	Stat1	Isg Cd8	2.5
	Dtx3l10	1.28136	24.7826	Dtx3l	Isg Cd8	2.5
	Sp10010	6.40445	75.2174	Sp100	Isg Cd8	1.90362
	Ly6a10	16.8218	81.0145	Ly6a	Isg Cd8	1.87503
	Isg2010	7.3418	68.6957	Isg20	Isg Cd8	2.5
	Oas310	0.722414	17.2464	Oas3	Isg Cd8	2.5
	Isg1510	22.1711	85.0725	Isg15	Isg Cd8	2.5
	Ifit310	12.3208	78.4058	Ifit3	Isg Cd8	2.5
	Ifit110	6.77004	62.8986	Ifit1	Isg Cd8	2.5
	Ifi27l2a10	21.9047	83.913	Ifi27l2a	Isg Cd8	2.00651
	Ifit3b10	3.66894	43.913	Ifit3b	Isg Cd8	2.5
	Ifi20810	4.16476	59.7101	Ifi208	Isg Cd8	2.5
	Ifi4710	7.60714	76.9565	Ifi47	Isg Cd8	2.43131
	Oasl111	0.283455	8.91365	Oasl1	Monocytes	0.569937
	Oasl211	0.968796	29.805	Oasl2	Monocytes	0.722294
	Irgm211	0.0701752	3.89972	Irgm2	Monocytes	-0.63932
	Stat211	0.313671	13.649	Stat2	Monocytes	-0.0140539
	Trafd111	1.22311	44.5682	Trafd1	Monocytes	0.992597
	Znfx111	0.279179	11.4206	Znfx1	Monocytes	0.0148164
	Bst211	2.98764	70.7521	Bst2	Monocytes	0.12875
	Oas211	0.139761	6.12813	Oas2	Monocytes	0.787955
	Oas1g11	0.103106	5.57103	Oas1g	Monocytes	0.967151
	H2-T2411	0.30681	16.9916	H2-T24	Monocytes	0.405437
	Agrn11	0.0145921	0.835655	Agrn	Monocytes	-0.356348
	Ifit211	0.264354	5.84958	Ifit2	Monocytes	-0.160043
	Fcgr111	1.42927	46.7967	Fcgr1	Monocytes	0.397022
	Ifi20411	0.917952	32.5905	Ifi204	Monocytes	1.54326
	Phf11d11	0.332242	14.2061	Phf11d	Monocytes	0.349554
	Tor3a11	0.652438	31.7549	Tor3a	Monocytes	0.231375
	Usp1811	0.459105	18.663	Usp18	Monocytes	0.00922372
	Ifi4411	0.0338983	1.67131	Ifi44	Monocytes	-0.395751
	Ube2l611	0.7216	32.0334	Ube2l6	Monocytes	0.953356
	Irgm111	0.347313	17.8273	Irgm1	Monocytes	-0.195222
	Zbp111	1.63571	49.5822	Zbp1	Monocytes	1.14447
	Irf711	3.39543	64.3454	Irf7	Monocytes	1.11869
	H2-T2211	1.46995	55.1532	H2-T22	Monocytes	-0.507077
	Gbp611	0.0676967	3.62117	Gbp6	Monocytes	-0.648395
	Tgtp211	0.080631	5.57103	Tgtp2	Monocytes	-0.780772
	Stat111	2.37364	55.9889	Stat1	Monocytes	0.182562
	Dtx3l11	0.414428	21.4485	Dtx3l	Monocytes	0.165743
	Sp10011	2.47598	68.2451	Sp100	Monocytes	0.197161
	Ly6a11	0.387556	10.8635	Ly6a	Monocytes	-0.984304
	Isg2011	0.437687	15.0418	Isg20	Monocytes	-0.385324
	Oas311	0.166768	8.6351	Oas3	Monocytes	0.217094
	Isg1511	2.68942	44.0111	Isg15	Monocytes	0.484165
	Ifit311	0.53184	11.4206	Ifit3	Monocytes	-0.125289
	Ifit111	0.233218	5.84958	Ifit1	Monocytes	-0.20192
	Ifi27l2a11	17.9826	89.6936	Ifi27l2a	Monocytes	1.76537
	Ifit3b11	0.157379	4.17827	Ifit3b	Monocytes	-0.137188
	Ifi20811	0.100745	3.89972	Ifi208	Monocytes	-0.705347
	Ifi4711	1.26754	36.2117	Ifi47	Monocytes	0.11274
	Oasl112	0.129547	3.33333	Oasl1	NKT	-0.0943252
	Oasl212	0.15505	5.26316	Oasl2	NKT	-0.565573
	Irgm212	0.0769902	2.45614	Irgm2	NKT	-0.564339
	Stat212	0.147008	4.38596	Stat2	NKT	-0.628246
	Trafd112	0.331252	11.2281	Trafd1	NKT	-1.02072
	Znfx112	0.150852	4.5614	Znfx1	NKT	-0.558789
	Bst212	2.22574	45.2632	Bst2	NKT	-0.222219
	Oas212	0.0112986	0.350877	Oas2	NKT	-0.718361
	Oas1g12	0	0	Oas1g	NKT	-0.646452
	H2-T2412	0.100839	2.80702	H2-T24	NKT	-0.747322
	Agrn12	0	0	Agrn	NKT	-0.923271
	Ifit212	0.180637	5.4386	Ifit2	NKT	-0.319868
	Fcgr112	0.0560838	1.92982	Fcgr1	NKT	-0.858929
	Ifi20412	0.00329338	0.175439	Ifi204	NKT	-0.738119
	Phf11d12	0.0188164	0.350877	Phf11d	NKT	-0.603405
	Tor3a12	0.282877	8.77193	Tor3a	NKT	-0.609205
	Usp1812	0.341173	10.1754	Usp18	NKT	-0.179093
	Ifi4412	0.0716669	2.63158	Ifi44	NKT	0.0193733
	Ube2l612	0.0894215	2.63158	Ube2l6	NKT	-0.896217
	Irgm112	0.427768	13.3333	Irgm1	NKT	0.073803
	Zbp112	0.722973	18.7719	Zbp1	NKT	0.091331
	Irf712	1.65237	33.6842	Irf7	NKT	0.149306
	H2-T2212	3.15807	60.1754	H2-T22	NKT	0.666916
	Gbp612	0.407899	11.7544	Gbp6	NKT	0.227426
	Tgtp212	0.623876	17.193	Tgtp2	NKT	0.69017
	Stat112	2.45702	43.1579	Stat1	NKT	0.232763
	Dtx3l12	0.373761	12.1053	Dtx3l	NKT	-0.0331838
	Sp10012	2.85018	57.5439	Sp100	NKT	0.427887
	Ly6a12	11.2104	80.3509	Ly6a	NKT	1.45151
	Isg2012	3.23472	54.5614	Isg20	NKT	1.71029
	Oas312	0.0652414	2.2807	Oas3	NKT	-0.448881
	Isg1512	0.890051	16.8421	Isg15	NKT	-0.43764
	Ifit312	0.464054	9.12281	Ifit3	NKT	-0.191036
	Ifit112	0.28131	6.49123	Ifit1	NKT	-0.121524
	Ifi27l2a12	3.94617	46.1404	Ifi27l2a	NKT	0.0386903
	Ifit3b12	0.0822434	2.63158	Ifit3b	NKT	-0.301345
	Ifi20812	1.19401	30.8772	Ifi208	NKT	0.967487
	Ifi4712	3.04749	53.6842	Ifi47	NKT	1.11985
	Oasl113	0.258243	7.56014	Oasl1	DC	0.466769
	Oasl213	0.87521	19.4158	Oasl2	DC	0.60468
	Irgm213	0.0680021	2.74914	Irgm2	DC	-0.66333
	Stat213	0.664602	17.0103	Stat2	DC	1.0578
	Trafd113	1.11425	35.2234	Trafd1	DC	0.795465
	Znfx113	0.289686	11.3402	Znfx1	DC	0.0592018
	Bst213	10.5618	81.0997	Bst2	DC	1.89074
	Oas213	0.152275	3.09278	Oas2	DC	0.9255
	Oas1g13	0.141384	4.29553	Oas1g	DC	1.52807
	H2-T2413	0.204904	8.76289	H2-T24	DC	-0.140232
	Agrn13	0.00534369	0.515464	Agrn	DC	-0.714707
	Ifit213	0.496567	9.79381	Ifit2	DC	0.233321
	Fcgr113	1.7263	33.8488	Fcgr1	DC	0.570943
	Ifi20413	0.43902	12.8866	Ifi204	DC	0.531748
	Phf11d13	0.399914	14.7766	Phf11d	DC	0.525591
	Tor3a13	0.762035	23.5395	Tor3a	DC	0.44461
	Usp1813	0.553946	20.2749	Usp18	DC	0.149937
	Ifi4413	0.111725	3.95189	Ifi44	DC	0.443973
	Ube2l613	0.69179	26.9759	Ube2l6	DC	0.882757
	Irgm113	0.356874	14.7766	Irgm1	DC	-0.162421
	Zbp113	0.401803	13.7457	Zbp1	DC	-0.419731
	Irf713	2.7763	43.1271	Irf7	DC	0.827321
	H2-T2213	1.53535	47.4227	H2-T22	DC	-0.448169
	Gbp613	0.129766	3.78007	Gbp6	DC	-0.469469
	Tgtp213	0.182638	9.62199	Tgtp2	DC	-0.454987
	Stat113	1.92107	42.7835	Stat1	DC	-0.113619
	Dtx3l13	0.34488	14.6048	Dtx3l	DC	-0.178061
	Sp10013	1.69351	46.5636	Sp100	DC	-0.378346
	Ly6a13	2.06885	28.3505	Ly6a	DC	-0.0952586
	Isg2013	0.311935	12.3711	Isg20	DC	-0.562886
	Oas313	0.0817702	3.2646	Oas3	DC	-0.336241
	Isg1513	1.88035	28.0069	Isg15	DC	0.142992
	Ifit313	0.723664	13.9175	Ifit3	DC	0.046096
	Ifit113	0.220166	6.01375	Ifit1	DC	-0.224281
	Ifi27l2a13	6.83748	62.8866	Ifi27l2a	DC	0.629659
	Ifit3b13	0.135372	4.29553	Ifit3b	DC	-0.18414
	Ifi20813	0.139416	4.811	Ifi208	DC	-0.621604
	Ifi4713	0.656067	21.6495	Ifi47	DC	-0.433488
	Oasl114	0.0324921	0.766871	Oasl1	MP	-0.561512
	Oasl214	0.207035	6.59509	Oasl2	MP	-0.459257
	Irgm214	0.0491851	1.53374	Irgm2	MP	-0.8733
	Stat214	0.162687	3.52761	Stat2	MP	-0.566781
	Trafd114	1.01733	21.7791	Trafd1	MP	0.611229
	Znfx114	0.166368	5.06135	Znfx1	MP	-0.486121
	Bst214	1.42847	31.2883	Bst2	MP	-0.692136
	Oas214	0.112903	1.99387	Oas2	MP	0.487575
	Oas1g14	0.0447783	2.14724	Oas1g	MP	0.0738555
	H2-T2414	0.112827	4.44785	H2-T24	MP	-0.674531
	Agrn14	0.00137939	0.153374	Agrn	MP	-0.869327
	Ifit214	0.081289	1.99387	Ifit2	MP	-0.524936
	Fcgr114	0.644976	16.411	Fcgr1	MP	-0.190778
	Ifi20414	0.334768	9.96933	Ifi204	MP	0.266965
	Phf11d14	0.12601	3.37423	Phf11d	MP	-0.247979
	Tor3a14	0.308828	9.35583	Tor3a	MP	-0.542704
	Usp1814	0.0915915	2.60736	Usp18	MP	-0.639186
	Ifi4414	0	0	Ifi44	MP	-0.781457
	Ube2l614	0.55874	14.7239	Ube2l6	MP	0.551695
	Irgm114	0.178575	4.44785	Irgm1	MP	-0.81586
	Zbp114	1.48649	29.4479	Zbp1	MP	1.00009
	Irf714	1.40096	28.8344	Irf7	MP	-0.0418165
	H2-T2214	1.61337	33.1288	H2-T22	MP	-0.379849
	Gbp614	0.0869236	2.45399	Gbp6	MP	-0.591881
	Tgtp214	0.0598172	2.30061	Tgtp2	MP	-0.851015
	Stat114	2.01442	32.2086	Stat1	MP	-0.0489371
	Dtx3l14	0.342864	8.74233	Dtx3l	MP	-0.188294
	Sp10014	1.10553	24.2331	Sp100	MP	-0.934092
	Ly6a14	2.21979	21.0123	Ly6a	MP	-0.041481
	Isg2014	0.342642	9.81595	Isg20	MP	-0.518004
	Oas314	0.079209	2.30061	Oas3	MP	-0.353582
	Isg1514	0.55583	12.1166	Isg15	MP	-0.705823
	Ifit314	0.129325	2.91411	Ifit3	MP	-0.568123
	Ifit114	0.0627469	1.07362	Ifit1	MP	-0.514563
	Ifi27l2a14	5.45416	54.2945	Ifi27l2a	MP	0.380341
	Ifit3b14	0.00343337	0.306748	Ifit3b	MP	-0.486257
	Ifi20814	0.0236808	0.613497	Ifi208	MP	-0.88138
	Ifi4714	0.306106	9.04908	Ifi47	MP	-0.846127
	Oasl115	0.0174493	0.623701	Oasl1	Il1rl1+ cells	-0.637833
	Oasl215	0.0515508	1.8711	Oasl2	Il1rl1+ cells	-0.792288
	Irgm215	0.0464266	0.623701	Irgm2	Il1rl1+ cells	-0.904396
	Stat215	0.102243	2.2869	Stat2	Il1rl1+ cells	-0.80847
	Trafd115	0.286125	6.44491	Trafd1	Il1rl1+ cells	-1.15612
	Znfx115	0.0454191	1.6632	Znfx1	Il1rl1+ cells	-1.08013
	Bst215	1.21635	25.1559	Bst2	Il1rl1+ cells	-0.843422
	Oas215	0	0	Oas2	Il1rl1+ cells	-0.859885
	Oas1g15	0	0	Oas1g	Il1rl1+ cells	-0.646452
	H2-T2415	0.0923976	2.4948	H2-T24	Il1rl1+ cells	-0.799059
	Agrn15	0.00381468	0.2079	Agrn	Il1rl1+ cells	-0.774271
	Ifit215	0.0431579	0.4158	Ifit2	Il1rl1+ cells	-0.608693
	Fcgr115	0.139117	2.079	Fcgr1	Il1rl1+ cells	-0.744818
	Ifi20415	0.0139718	0.2079	Ifi204	Il1rl1+ cells	-0.700844
	Phf11d15	0.0139718	0.2079	Phf11d	Il1rl1+ cells	-0.62034
	Tor3a15	0.148818	3.9501	Tor3a	Il1rl1+ cells	-0.975695
	Usp1815	0.175137	4.3659	Usp18	Il1rl1+ cells	-0.474399
	Ifi4415	0	0	Ifi44	Il1rl1+ cells	-0.781457
	Ube2l615	0.280378	7.90021	Ube2l6	Il1rl1+ cells	-0.243427
	Irgm115	0.401045	7.69231	Irgm1	Il1rl1+ cells	-0.0138333
	Zbp115	0.239553	6.02911	Zbp1	Il1rl1+ cells	-0.724471
	Irf715	0.6014	13.7214	Irf7	Il1rl1+ cells	-0.819048
	H2-T2215	1.51653	35.9667	H2-T22	Il1rl1+ cells	-0.46496
	Gbp615	0.136055	3.7422	Gbp6	Il1rl1+ cells	-0.451891
	Tgtp215	0.409057	9.97921	Tgtp2	Il1rl1+ cells	0.177687
	Stat115	1.16634	21.4137	Stat1	Il1rl1+ cells	-0.728241
	Dtx3l15	0.232973	4.7817	Dtx3l	Il1rl1+ cells	-0.770457
	Sp10015	1.68575	35.1351	Sp100	Il1rl1+ cells	-0.384852
	Ly6a15	11.8219	77.3389	Ly6a	Il1rl1+ cells	1.50624
	Isg2015	0.520332	14.3451	Isg20	Il1rl1+ cells	-0.276898
	Oas315	0.0327965	1.0395	Oas3	Il1rl1+ cells	-0.675159
	Isg1515	1.51274	14.9688	Isg15	Il1rl1+ cells	-0.0451788
	Ifit315	0.0664414	0.623701	Ifit3	Il1rl1+ cells	-0.651349
	Ifit115	0.0822614	1.4553	Ifit1	Il1rl1+ cells	-0.476324
	Ifi27l2a15	0.482769	6.23701	Ifi27l2a	Il1rl1+ cells	-1.50799
	Ifit3b15	0	0	Ifit3b	Il1rl1+ cells	-0.49464
	Ifi20815	0.409515	8.31601	Ifi208	Il1rl1+ cells	-0.105671
	Ifi4715	0.968808	23.2848	Ifi47	Il1rl1+ cells	-0.132809
	Oasl116	0.261577	4.94624	Oasl1	Granulocytes	0.48053
	Oasl216	1.28997	23.4409	Oasl2	Granulocytes	1.08724
	Irgm216	0.121501	3.22581	Irgm2	Granulocytes	-0.0859755
	Stat216	0.113172	5.48387	Stat2	Granulocytes	-0.763803
	Trafd116	0.588321	19.7849	Trafd1	Granulocytes	-0.327519
	Znfx116	0.236743	9.46237	Znfx1	Granulocytes	-0.168238
	Bst216	1.32233	27.957	Bst2	Granulocytes	-0.766109
	Oas216	0.0818436	3.01075	Oas2	Granulocytes	0.131029
	Oas1g16	0.0601508	2.7957	Oas1g	Granulocytes	0.314038
	H2-T2416	0.352943	11.7204	H2-T24	Granulocytes	0.638612
	Agrn16	0.0201161	0.752688	Agrn	Granulocytes	-0.143857
	Ifit216	0.136775	3.33333	Ifit2	Granulocytes	-0.408193
	Fcgr116	0.951591	25.6989	Fcgr1	Granulocytes	0.0669167
	Ifi20416	0.22036	6.55914	Ifi204	Granulocytes	-0.0485412
	Phf11d16	0.156942	6.98925	Phf11d	Granulocytes	-0.151695
	Tor3a16	0.318729	13.3333	Tor3a	Granulocytes	-0.517681
	Usp1816	0.244043	7.74194	Usp18	Granulocytes	-0.347076
	Ifi4416	0.0065395	0.752688	Ifi44	Granulocytes	-0.706041
	Ube2l616	0.329561	15.2688	Ube2l6	Granulocytes	-0.091076
	Irgm116	0.168946	5.69892	Irgm1	Granulocytes	-0.853908
	Zbp116	0.349229	10.6452	Zbp1	Granulocytes	-0.514432
	Irf716	1.14127	23.1183	Irf7	Granulocytes	-0.261494
	H2-T2216	0.96527	25.4839	H2-T22	Granulocytes	-1.02226
	Gbp616	0.0264748	1.6129	Gbp6	Granulocytes	-0.773068
	Tgtp216	0.024073	1.29032	Tgtp2	Granulocytes	-0.974928
	Stat116	1.04153	26.4516	Stat1	Granulocytes	-0.850261
	Dtx3l16	0.236831	8.27957	Dtx3l	Granulocytes	-0.749155
	Sp10016	1.31437	34.6237	Sp100	Granulocytes	-0.720685
	Ly6a16	0.426345	10.1075	Ly6a	Granulocytes	-0.953423
	Isg2016	0.736396	17.4194	Isg20	Granulocytes	-0.0191207
	Oas316	0.430052	11.2903	Oas3	Granulocytes	1.70561
	Isg1516	4.23057	37.7419	Isg15	Granulocytes	0.965216
	Ifit316	0.38313	7.84946	Ifit3	Granulocytes	-0.273633
	Ifit116	0.283955	5.80645	Ifit1	Granulocytes	-0.117191
	Ifi27l2a16	4.3954	39.1398	Ifi27l2a	Granulocytes	0.150301
	Ifit3b16	0.168485	3.01075	Ifit3b	Granulocytes	-0.113831
	Ifi20816	0.0303213	1.6129	Ifi208	Granulocytes	-0.865699
	Ifi4716	0.152935	4.83871	Ifi47	Granulocytes	-1.06295
	Oasl117	0.134811	2.86513	Oasl1	Bcells	-0.0701439
	Oasl217	0.0476704	1.60727	Oasl2	Bcells	-0.801216
	Irgm217	0.0549146	0.978337	Irgm2	Bcells	-0.808971
	Stat217	0.180273	4.05311	Stat2	Bcells	-0.498817
	Trafd117	0.349518	9.50384	Trafd1	Bcells	-0.967218
	Znfx117	0.138126	3.63382	Znfx1	Bcells	-0.619121
	Bst217	1.16708	22.7114	Bst2	Bcells	-0.88063
	Oas217	0.0126623	0.279525	Oas2	Bcells	-0.701387
	Oas1g17	0.00361379	0.279525	Oas1g	Bcells	-0.587135
	H2-T2417	0.169843	3.98323	H2-T24	Bcells	-0.338706
	Agrn17	0.00413743	0.0698812	Agrn	Bcells	-0.76169
	Ifit217	0.0716381	1.60727	Ifit2	Bcells	-0.545852
	Fcgr117	0.169649	4.4724	Fcgr1	Bcells	-0.704939
	Ifi20417	0.0316096	1.25786	Ifi204	Bcells	-0.640127
	Phf11d17	0.0286892	1.25786	Phf11d	Bcells	-0.569142
	Tor3a17	0.373549	8.94479	Tor3a	Bcells	-0.382436
	Usp1817	0.106846	2.51572	Usp18	Bcells	-0.608176
	Ifi4417	0.00176557	0.0698812	Ifi44	Bcells	-0.761048
	Ube2l617	0.219677	5.66038	Ube2l6	Bcells	-0.439735
	Irgm117	0.121655	3.28442	Irgm1	Bcells	-1.04546
	Zbp117	0.363074	9.08456	Zbp1	Bcells	-0.48914
	Irf717	0.57373	12.0196	Irf7	Bcells	-0.852498
	H2-T2217	2.30877	41.0203	H2-T22	Bcells	0.151939
	Gbp617	0.0648377	1.74703	Gbp6	Bcells	-0.656885
	Tgtp217	0.0978888	2.09644	Tgtp2	Bcells	-0.723549
	Stat117	1.52407	23.2704	Stat1	Bcells	-0.413989
	Dtx3l17	0.215526	4.75192	Dtx3l	Bcells	-0.867633
	Sp10017	3.05426	45.7722	Sp100	Bcells	0.544436
	Ly6a17	5.60753	50.7338	Ly6a	Bcells	0.763712
	Isg2017	0.221372	6.84836	Isg20	Bcells	-0.701642
	Oas317	0.00674687	0.209644	Oas3	Bcells	-0.862041
	Isg1517	0.398697	7.058	Isg15	Bcells	-0.852554
	Ifit317	0.102825	2.44584	Ifit3	Bcells	-0.602617
	Ifit117	0.0197721	0.698812	Ifit1	Bcells	-0.601309
	Ifi27l2a17	3.59828	39.8323	Ifi27l2a	Bcells	-0.0549456
	Ifit3b17	0.0171964	0.489168	Ifit3b	Bcells	-0.452941
	Ifi20817	0.18258	4.26275	Ifi208	Bcells	-0.531425
	Ifi4717	0.541098	13.0678	Ifi47	Bcells	-0.558551
	Oasl118	0.0188156	0.677966	Oasl1	NK_1	-0.630854
	Oasl218	0.0313639	1.01695	Oasl2	NK_1	-0.8391
	Irgm218	0.111148	2.71186	Irgm2	NK_1	-0.195528
	Stat218	0.151192	3.05085	Stat2	NK_1	-0.611762
	Trafd118	0.408133	9.49153	Trafd1	NK_1	-0.800287
	Znfx118	0.081254	2.37288	Znfx1	NK_1	-0.897261
	Bst218	0.966864	18.3051	Bst2	NK_1	-1.04109
	Oas218	0	0	Oas2	NK_1	-0.859885
	Oas1g18	0	0	Oas1g	NK_1	-0.646452
	H2-T2418	0.161856	2.71186	H2-T24	NK_1	-0.384753
	Agrn18	0.0731556	1.01695	Agrn	NK_1	1.83974
	Ifit218	0.0922994	2.0339	Ifit2	NK_1	-0.501301
	Fcgr118	0.0725228	1.35593	Fcgr1	NK_1	-0.835641
	Ifi20418	0.0373144	1.01695	Ifi204	NK_1	-0.62071
	Phf11d18	0.0138897	0.677966	Phf11d	NK_1	-0.620627
	Tor3a18	0.164872	3.38983	Tor3a	NK_1	-0.929615
	Usp1818	0.14801	3.72881	Usp18	NK_1	-0.526584
	Ifi4418	0.0128403	0.338983	Ifi44	NK_1	-0.633839
	Ube2l618	0.0488732	1.35593	Ube2l6	NK_1	-1.04953
	Irgm118	0.213281	4.40678	Irgm1	NK_1	-0.681244
	Zbp118	0.542707	12.5424	Zbp1	NK_1	-0.18245
	Irf718	1.38522	22.3729	Irf7	NK_1	-0.0544381
	H2-T2218	2.68058	48.1356	H2-T22	NK_1	0.391972
	Gbp618	0.120866	3.38983	Gbp6	NK_1	-0.494514
	Tgtp218	0.0990158	2.71186	Tgtp2	NK_1	-0.719843
	Stat118	1.20145	20.339	Stat1	NK_1	-0.69518
	Dtx3l18	0.264703	6.77966	Dtx3l	NK_1	-0.597199
	Sp10018	2.88266	46.7797	Sp100	NK_1	0.446843
	Ly6a18	0.131612	2.0339	Ly6a	NK_1	-1.21268
	Isg2018	0.0977162	3.05085	Isg20	NK_1	-0.90871
	Oas318	0.0385523	0.677966	Oas3	NK_1	-0.634503
	Isg1518	0.640006	14.2373	Isg15	NK_1	-0.633206
	Ifit318	0.19074	2.71186	Ifit3	NK_1	-0.4912
	Ifit118	0	0	Ifit1	NK_1	-0.642455
	Ifi27l2a18	0.28457	4.40678	Ifi27l2a	NK_1	-1.69221
	Ifit3b18	0	0	Ifit3b	NK_1	-0.49464
	Ifi20818	0.241638	5.08475	Ifi208	NK_1	-0.413234
	Ifi4718	1.88121	37.2881	Ifi47	NK_1	0.529063
	Oasl119	0.099488	1.91693	Oasl1	NK_2	-0.234583
	Oasl219	0.115878	2.23642	Oasl2	NK_2	-0.648897
	Irgm219	0.0377262	1.27796	Irgm2	NK_2	-1.00302
	Stat219	0.154854	3.51438	Stat2	NK_2	-0.597385
	Trafd119	0.537746	15.016	Trafd1	NK_2	-0.454571
	Znfx119	0.122502	3.19489	Znfx1	NK_2	-0.694124
	Bst219	1.82987	33.2268	Bst2	NK_2	-0.438936
	Oas219	0.00914655	0.319489	Oas2	NK_2	-0.745195
	Oas1g19	0	0	Oas1g	NK_2	-0.646452
	H2-T2419	0.0821061	2.55591	H2-T24	NK_2	-0.862678
	Agrn19	0.0966831	0.638978	Agrn	NK_2	2.5
	Ifit219	0.106678	2.55591	Ifit2	NK_2	-0.470791
	Fcgr119	0.139588	2.55591	Fcgr1	NK_2	-0.744195
	Ifi20419	0.138444	1.27796	Ifi204	NK_2	-0.293177
	Phf11d19	0	0	Phf11d	NK_2	-0.669636
	Tor3a19	0.293373	7.66773	Tor3a	NK_2	-0.582148
	Usp1819	0.310663	5.11182	Usp18	NK_2	-0.230511
	Ifi4419	0.0933997	1.91693	Ifi44	NK_2	0.251662
	Ube2l619	0.0190185	0.638978	Ube2l6	NK_2	-1.16624
	Irgm119	0.226055	5.43131	Irgm1	NK_2	-0.632665
	Zbp119	0.425485	11.5016	Zbp1	NK_2	-0.378228
	Irf719	1.19631	23.6422	Irf7	NK_2	-0.212788
	H2-T2219	3.79162	58.7859	H2-T22	NK_2	0.986568
	Gbp619	0.204362	5.11182	Gbp6	NK_2	-0.267009
	Tgtp219	0.443109	10.2236	Tgtp2	NK_2	0.263933
	Stat119	1.78699	27.7955	Stat1	NK_2	-0.210235
	Dtx3l19	0.303657	7.34824	Dtx3l	NK_2	-0.390341
	Sp10019	2.63755	49.8403	Sp100	NK_2	0.299689
	Ly6a19	0.316852	3.19489	Ly6a	NK_2	-1.04288
	Isg2019	0.816118	19.4888	Isg20	NK_2	0.0679594
	Oas319	0.0751662	0.958466	Oas3	NK_2	-0.381038
	Isg1519	1.08083	13.738	Isg15	NK_2	-0.305111
	Ifit319	0.188584	4.15335	Ifit3	NK_2	-0.493832
	Ifit119	0.193822	4.15335	Ifit1	NK_2	-0.270151
	Ifi27l2a19	0.555464	7.98722	Ifi27l2a	NK_2	-1.44654
	Ifit3b19	0.0383561	0.958466	Ifit3b	NK_2	-0.402588
	Ifi20819	0.575032	12.4601	Ifi208	NK_2	0.163609
	Ifi4719	2.26366	41.853	Ifi47	NK_2	0.745709

[truncated: 40 more sheets: Figure 3f, Figure 3h, Figure 3j, Figure 3k, Figure 3l, Figure 4a, Figure 4c, Figure 4e, Figure 4g, Figure 4h, Figure 4i, Figure 5a, Figure 5b, Figure 5c, Figure 5e, Figure 5f, Figure 5g, Figure 5h, Figure 5j, Figure 5k …]
